# Supplementary material for: Genomic alteration discordance in the paired primary-recurrent ovarian cancers: based on the comprehensive genomic profiling (CGP) analysis
Source: J Ovarian Res. 2024 Jun 27;17:133. doi: 10.1186/s13048-024-01455-8 (PMC11212203; doi:10.1186/s13048-024-01455-8)
Supplement: Supplementary file 1 — Supplementary Material 1 [file 13048_2024_1455_MOESM1_ESM.xlsx]

## Sheet: Table S1
Table S1. Interpretation of BRCA1/2 mutations identified in the study cohort.
Gene	Variant	RefSeq（NCBI nucleotides/UniProt）	Class	Molecular consequence1	Functional prediction (sort)1						Clinical significance1	Identifier1	Affected samples
					SIFT	PolyPhen	CADD	REVEL	MetaLR	PROVEAN
BRCA1	c.869delT (p.L290fs*8)	NM_007294.4/P38398-1	Indel	frameshift	-	-	-	-	-	-	pathogenic​	rs1555592956	Patient 8 (Primary/Recurrent tumors)
BRCA1	c. 441+1G>A	NM_007294.4	SNP	splice donor	-	-	-	-	-	-	pathogenic	rs397509172	Patient 11 (Primary/Recurrent tumors)
BRCA1	c. 2302delA (S768fs*24)	NM_007294.4/P38398-1	deletion	frameshift	-	-	-	-	-	-	pathogenic​	rs1555589953	Patient 15 (Primary/Recurrent tumors)
BRCA1	c. 2687delG (S896fs*104)	NM_007294.4/P38398-1	deletion	frameshift	-	-	-	-	-	-	likely pathogenic	NA	Patient 18 (Primary/Recurrent tumors)
BRCA1	c.3607C>T (p.R1203*)	NM_007294.4/P38398-1	SNP	stop gained	-	-	-	-	-	-	pathogenic	rs62625308	Patient 10 (Primary/Recurrent tumors)
BRCA2	c. 2240A>G (p.E747G)	NM_000059.4/P51587	SNP	missense	0.1 (tolerated)	0.964 (probably damaging)	18 (likely benign)	0.289 (likely benign)	0.314 (tolerated)	-5.14 (deleterious)	uncertain significance	rs397507283	Patient 15 (Recurrent tumors)
BRCA2	c. 6325G>A (p.V2109I)	NM_000059.4/P51587	SNP	missense	0.95 (tolerated)	0.003 (benign)	0 (likely benign)	0.092 (likely benign)	0.001 (tolerated)	-0.13 (neutral)	likely benign	rs79456940	Patient 17 (Primary/Recurrent tumors)
BRCA2	c. 9097_9098insA (p. T3033fs*11)	NM_000059.4/P51587	insertion	frameshift	-	-	-	-	-	-	pathogenic	rs80359747	Patient 6 (Primary/Recurrent tumors)
1, Data of Molecular consequence, Functional prediction (sore), Clinical significance, Identifer are acquired from the ensembel and ClinVar database. SIFT (Sorting Intolerant From Tolerant), PolyPhen (Polymorphism Phenotype), CADD (Combined Annotation Dependent Depletion), REVEL (Rare Exome Variant Ensemble Learner), MetaLR and PROVEAN (Protein Variation Effect Analyzer) are pathogenicity predict…
